# Supplementary material for: NKX3-2 Induces Ovarian Cancer Cell Migration by HDAC6-Mediated Repositioning of Lysosomes and Inhibition of Autophagy
Source: Cells. 2024 Nov 4;13(21):1816. doi: 10.3390/cells13211816 (PMC11544992; doi:10.3390/cells13211816)
Supplement: Supplementary file 1 [file cells-13-01816-s001.zip]

Archive with 1 entries (1 files):
- cells-3205251-supplementary.pdf
